# Supplementary material for: Non-Palpable Breast Cancer: A Targeting Challenge–Comparison of Radio-Guided vs. Wire-Guided Localization Techniques
Source: Biomedicines. 2024 Oct 27;12(11):2466. doi: 10.3390/biomedicines12112466 (PMC11592315; doi:10.3390/biomedicines12112466)
Supplement: Supplementary file 1 [file biomedicines-12-02466-s001.zip]

Archive with 1 entries (1 files):
- biomedicines-3270276-supplementary.pdf
